# Supplementary material for: Postbiotic Supplementation Increases Amino Acid Absorption from Plant-Based Meal: A Placebo-Controlled, Randomized, Double-Blind, Crossover Study
Source: Probiotics Antimicrob Proteins. 2025 Feb 24;17(5):3641–55. doi: 10.1007/s12602-025-10480-y (PMC12532647; doi:10.1007/s12602-025-10480-y)
Supplement: Supplementary file 2 — Supplementary file2 (XLSX 14 kb) [file 12602_2025_10480_MOESM2_ESM.xlsx]

## Sheet: table
		Mean Raw Concentrations (umol/L)					Condition by time interaction vs. PLA
Amino Acid	Condition	0 min	30 min	60 min	120 min	180 min	p-value
Alanine	PLA	324.292	319.067	329.806	329.827	302.767	-
	POST	333.314	323.848	339.192	356.66	339.45	0.21
	PRO	322.956	327.268	358.196	337.094	307.947	0.99
Arginine	PLA	83.617	101.156	114.166	115.527	98.359	-
	POST	80.103	103.125	114.016	117.521	101.989	0.52
	PRO	81.185	103.41	119.692	114.538	99.19	0.98
Asparagine	PLA	46.381	52.767	54.884	53.3	51.017	-
	POST	45.575	47.342	52.489	56.031	53.008	0.07
	PRO	44.673	49.634	57.028	55.222	49.453	0.66
Aspartic Acid	PLA	4.595	5.41	5.426	5.834	5.197	-
	POST	5.057	5.904	5.395	5.931	6.56	0.64
	PRO	5.451	6.954	8.291	5.94	5.704	0.44
BCAA	PLA	472.189	479.774	523.601	554.472	519.722	-
	POST	449.776	459.183	494.477	531.442	518.845	0.49
	PRO	457.648	473.617	529.417	543.922	507.79	0.92
Citrulline	PLA	28.962	29.676	29.165	27.255	27.011	-
	POST	29.94	30.718	29.883	29.844	31.227	0.04*
	PRO	29.751	30.51	30.365	30.02	29.098	0.3
Cystine	PLA	69.673	68.069	64.98	61.951	60.542	-
	POST	68.523	64.745	64.322	67.984	62.165	0.04*
	PRO	70.428	67.297	66.292	64.814	66.158	0.05
EAA	PLA	1000.08	1026.74	1107.83	1138.18	1065.86	-
	POST	959.333	984.531	1057.72	1123.48	1074.87	0.33
	PRO	960.418	1000.71	1115.66	1118.82	1031.56	0.99
Glutamic Acid	PLA	35.997	36.884	37.349	37.103	33.084	-
	POST	34.87	39.648	39.635	40.439	38.656	0.19
	PRO	39.381	40.265	44.67	42.717	37.629	0.76
Glutamine	PLA	568.11	548.95	572.843	579.309	553.556	-
	POST	560.333	553.523	571.599	593.42	582.424	0.28
	PRO	586.947	552.254	591.809	584.287	577.453	0.85
Glycine	PLA	218.582	218.924	226.068	222.103	208.967	-
	POST	215.513	213.116	221.439	235.069	230.966	0.02*
	PRO	217.361	221.499	238.25	228.561	216.263	0.59
Histidine	PLA	80.495	81.055	82.042	83.311	81.508	-
	POST	78.316	77.388	81.358	86.444	82.99	0.21
	PRO	77.874	78.834	84.528	83.173	78.994	0.99
Isoleucine	PLA	78.014	82.161	93.104	101.289	92.097	-
	POST	72.55	76.288	86.168	96.504	92.185	0.36
	PRO	73.65	79.437	92.153	98.946	89.439	0.86
Leucine	PLA	143.513	145.685	164.323	173.498	161.116	-
	POST	133.73	140.145	154.446	161.032	160.082	0.59
	PRO	135.249	143.132	164.38	168.37	153.628	0.84
Lysine	PLA	176.369	190.599	215.141	215.653	198.933	-
	POST	163.227	176.509	195.495	212.55	191.987	0.51
	PRO	160.34	178.837	207.631	206.09	180.215	0.85
Methionine	PLA	29.827	28.809	29.348	27.849	25.992	-
	POST	28.441	27.578	28.761	28.825	26.842	0.19
	PRO	27.906	27.375	29.267	28.001	25.659	0.41
Ornithine	PLA	46.103	54.527	60.858	66.399	61.519	-
	POST	45.042	51.75	58.43	66.552	65.747	0.13
	PRO	46.234	55.219	63.016	65.138	61.813	0.82
Phenylalanine	PLA	63.481	65.448	69.795	71.839	65.41	-
	POST	60.289	62.542	67.421	69.943	66.496	0.26
	PRO	58.427	61.634	68.896	67.738	62.292	0.8
Proline	PLA	181.112	185.913	190.159	188.266	171.3	-
	POST	177.004	183.78	188.436	188.257	184.429	0.22
	PRO	175.2	179.82	194.655	183.509	171.042	0.76
Serine	PLA	86.638	94.217	96.543	95.757	87.45	-
	POST	87.197	90.156	93.802	98.95	96.474	0.09
	PRO	88.627	97.569	103.007	99.382	95.191	0.49
Threonine	PLA	119.159	122.193	127.402	124.774	119.955	-
	POST	120.999	122.899	127.566	133.201	129.35	0.23
	PRO	118.941	122.57	134.501	132.093	122.364	0.65
Total AA	PLA	2762.61	2811.78	2969.75	2996.49	2796.39	-
	POST	2707.98	2757.64	2912.06	3054.32	2938.45	0.12
	PRO	2734.44	2799.05	3065.11	3004.53	2817.8	0.82
Tryptophan	PLA	58.56	58.86	60.501	60.282	54.338	-
	POST	58.283	58.432	62.637	61.078	58.356	0.32
	PRO	59.282	57.839	61.423	57.806	54.24	0.76
Tyrosine	PLA	68.469	69.485	79.676	75.683	69.762	-
	POST	66.174	65.453	75.71	74.181	70.493	0.5
	PRO	65.823	66.643	74.172	74.481	69.309	0.61
Valine	PLA	250.662	251.928	266.174	279.686	266.509	-
	POST	243.496	242.75	253.863	273.906	266.579	0.55
	PRO	248.748	251.048	272.884	276.605	264.724	0.88
