# Supplementary material for: Postbiotic Supplementation Increases Amino Acid Absorption from Plant-Based Meal: A Placebo-Controlled, Randomized, Double-Blind, Crossover Study
Source: Probiotics Antimicrob Proteins. 2025 Feb 24;17(5):3641–55. doi: 10.1007/s12602-025-10480-y (PMC12532647; doi:10.1007/s12602-025-10480-y)
Supplement: Supplementary file 5 — Supplementary file5 (XLSX 17 kb) [file 12602_2025_10480_MOESM5_ESM.xlsx]

## Sheet: Sheet1
Safety Outcomes
Outcome	Condition	Pre (Mean ± SE)	Post (mean ± SE)	Condition	Time	Condition * Time
Glucose	POST	88.67 ± 1.34	85.89 ± 1.73	0.65	0.35	0.58
(mg/dL)	PRO	87.17 ± 3.02	86.61 ± 1.5
	PLA	85.39 ± 2.70	86.11 ± 1.62
Urea	POST	17.78 ± 1.11	17.61 ± .78	0.27	0.46	0.28
(mg/dL)	PRO	17.56 ± .72	16.28 ± .83
	PLA	16.44 ± .71	16.89 ± .75
Creatinine	POST	1.07 ± .03	1.07 ± .04	0.91	0.67	0.93
(mg/dL)	PRO	1.07 ± .03	1.06 ± .02
	PLA	1.08 ± .03	1.08 ± .03
eGFR	POST	100.67 ± 3.27	100.89 ± 3.83	0.59	0.4	0.46
(mL/min/1.73 m2)	PRO	99.83 ± 2.65	100.72 ± 2.65
	PLA	95.22 ± 5.65	100.17 ± 3.50
Sodium	POST	139.83 ± .52	139.00 ± .26	0.69	0.006*	0.2
(mEq/L)	PRO	140.50 ± .40	138.78 ± .36					Note: W/in normal limits
	PLA	139.83 ± .40	139.06 ± .32
Chloride	POST	103.67 ± .49	103.78 ± .45	0.95	0.93	0.96
(mEq/L)	PRO	103.83 ± .54	103.89 ± .47
	PLA	103.83 ± .39	103.72 ± .51
Potassium	POST	4.51 ± .10	4.05 ± .06	0.26	<.001*	0.29
(mEq/L)	PRO	4.6 ± .10	4.02 ± .06					Note: W/in normal limits
	PLA	4.41 ± .07	4.02 ± .06
Carbon Dioxide	POST	27.44 ± .57	26.11 ± .44	0.45	<.001	0.9
(mEq/L)	PRO	27.11 ± .44	26.06 ± .56
	PLA	26.94 ± .50	25.67 ± .62
Calcium	POST	9.69 ± .08	9.33 ± .07	0.77	<.001*	0.21
(mg/dL)	PRO	9.69 ± .07	9.27 ± .06					Note: W/in normal limits
	PLA	9.58 ± .09	9.38 ± .09
Total Protein	POST	7.18 ± .12	6.94 ± .10	0.85	<.001*	0.16
(g/dL)	PRO	7.28 ± .09	6.89 ± .10					Note: W/in normal limits
	PLA	7.13 ± .09	6.98 ± .09
Albumin	POST	4.71 ± .07	4.53 ± .06	0.31	<.001*	0.38
(g/dL)	PRO	4.69 ± .06	4.48 ± .06					Note: W/in normal limits
	PLA	4.60 ± .07	4.51 ± .06
Globulin	POST	2.43 ± .09	2.43 ± .10	0.11	0.04*	0.1
(g/dL)	PRO	2.61 ± .11	2.43 ± .10					Note: W/in normal limits
	PLA	2.54 ± .10	2.46 ± .10
Total Billirubin	POST	0.89 ± .09	0.83 ±.10	0.36	0.61	0.39		Note: W/in normal limits
mg/dL	PRO	.76 ± .07	.81 ± .10
	PLA	.86 ± .10	.81 ± .08
Alkaline Phos	POST	66.78 ± 2.96	59.11 ± 3.11	0.001*	0.002*	0.44		Note: W/in normal limits
(U/L)	PRO	67.56 ± 3.92	62.61 ± 3.18
	PLA	67.56 ± 4.29	62.33 ± 3.67
AST	POST	26.11 ± 1.33	36.44 ± 11.75	0.44	0.32	0.31
(U/L)	PRO	25.78 ± 2.13	24.67 ± 1.39					Note: W/in normal limits
	PLA	25.89 ± 1.78	26.17 ± 2.1
ALT	POST	26.28 ± 2.63	29.83 ± 4.90	0.83	0.59	0.35
(U/L)	PRO	29.11 ± 2.92	25.44 ± 2.40					Note: W/in normal limits
	PLA	30.78 ± 5.07	27.67 ± 4.02
WBC	POST	5.80 ± .31	5.44 ± .37	0.95	0.08	0.1
(k/µL)	PRO	5.96 ± .36	5.42 ± .34
	PLA	5.78 ± .41	5.47 ± .38
RBC	POST	5.15 ± .08	4.95 ± .07	0.27	<.001*	0.91
(million/µL)	PRO	5.16 ± .06	5.0 ± .08					Note: W/in normal limits
	PLA	5.09 ± .06	4.91 ± .06
Hemoglobin	POST	15.18 ± .20	14.59 ± .20	0.48	<.001*	0.9
(g/dL)	PRO	15.22 ± .14	14.62 ± .18					Note: W/in normal limits
	PLA	15.01 ± .18	14.51 ± .16
Hematocrit	POST	44.74 ± .577	41.62 ± 1.91	0.45	.01*	0.38
(%)	PRO	45.00 ± .40	43.36 ± .61					Note: W/in normal limits
	PLA	44.19 ± .43	42.66 ± .45
MCV	POST	88.97 ± .55	87.47 ± .40	0.48	0.29	0.76
(fL)	PRO	86.22 ± 1.14	86.82 ± .48
	PLA	86.84 ± .57	86.98 ± .48
MCH	POST	29.52 ± .22	29.5 ± .25	0.17	0.45	0.67
(pg/cell)	PRO	28.95 ± .60	29.29 ± .26
	PLA	29.49 ± .21	29.61 ± .24
MCHC	POST	33.93 ± .13	33.72 ± .24	0.73	0.42	0.82
(g/dL)	PRO	33.82 ± .16	33.76 ± .23
	PLA	33.96 ± .23	33.92 ± .26
RDW	POST	12.68 ± .15	12.75 ± .15	0.45	.001*	0.78
(%)	PRO	12.56 ± .14	12.69 ± .13					Note: W/in normal limits
	PLA	12.67 ± .11	12.78 ± .14
Platelet Count	POST	222.39 ± 10.87	211.89 ± 13.02	0.1	.01*	0.3
(k/mcL)	PRO	233.11 ± 11.56	222.44 ± 10.65					Note: W/in normal limits
	PLA	243.67 ± 11.10	217.44 ± 9.88
MPV	POST	10.45 ± .22	10.74 ± .25	0.77	0.06	0.1
(fL)	PRO	10.61 ± .22	10.5 ± .20
	PLA	10.40 ± .18	10.64 ± .22
Abs Neutrophils	POST	2891.39 ± 258.72	2613.00 ± 182.54	0.69	0.21	0.76
(cells/µL)	PRO	3136.28 ± 319.62	2732.50 ± 222.80
	PLA	2805.83 ± 258.32	2730.89 ± 336.74
Abs Lymphocytes	POST	2164.43 ± 149.03	1953.67 ± 186.31	0.82	0.1	0.83
(cells/µL)	PRO	2097.22 ± 180.32	2016.67 ± 155.69
	PLA	2195.50 ± 149.16	2065.94 ± 128.10
Abs Monocytes	POST	553.39 ± 39.74	503.00 ± 40.38	0.44	.01*	0.84
(cells/µL)	PRO	534.61 ± 39.08	486.94 ± 37.96
	PLA	586.11 ± 46.01	507.56 ± 41.26
Abs Eosinophils	POST	156.11 ± 54.94	136.22 ± 24.82	0.92	0.11	0.65
(cells/µL)	PRO	150.94 ± 30.54	147.89 ± 36.34
	PLA	153.50 ± 24.09	131.83 ± 18.82
Abs Basophils	POST	34.94 ± 4.71	39.67 ± 4.32	0.62	0.93	0.07
(cells/µL)	PRO	36.89 ± 4.35	37.9 ± 4.23
	PLA	42.78 ± 5.15	36.44 ± 5.50
Neutrophils	POST	48.73 ± 2.33	48.33 ± 1.86	0.32	0.8	0.81
(%)	PRO	51.47 ± 2.81	50.13 ± 2.12
	PLA	47.37 ± 1.8	48.12 ± 2.56
Monocytes	POST	9.58 ± .53	9.4 ± .67	0.3	0.25	0.25
(%)	PRO	9.23 ± .64	9.26 ± .68
	PLA	10.56 ± .98	9.54 ± .70
Lymphocytes	POST	38.38 ± 2.44	39.23 ± 1.95	0.36	0.49	0.98
(%)	PRO	36.13 ± 2.41	37.31 ± 1.80
	PLA	38.70 ± 1.73	39.17 ± 2.19
Eosinophils	POST	2.69 ± .43	2.28 ± .34	0.97	0.23	0.58
(%)	PRO	2.53 ± .49	2.55 ± .50
	PLA	2.61 ± .37	2.49 ± .34
Basophils	POST	.64 ± .09	.78 ± .09	0.79	0.38	0.03*
(%)	PRO	.65 ± .09	.76 ± .11
	PLA	.79 ± .10	.68 ± .10
